# Supplementary material for: Cryptotympana pustulata Extract and Its Main Active Component, Oleic Acid, Inhibit Ovalbumin-Induced Allergic Airway Inflammation through Inhibition of Th2/GATA-3 and Interleukin-17/RORγt Signaling Pathways in Asthmatic Mice
Source: Molecules. 2021 Mar 25;26(7):1854. doi: 10.3390/molecules26071854 (PMC8037444; doi:10.3390/molecules26071854)
Supplement: Supplementary file 1 [file molecules-26-01854-s001.zip]

Archive with 2 entries (2 files):
- molecules-1141585-supplementary data (Figure S1, S2).pptx
- molecules-1141585-hematological index.xlsx
