# Supplementary material for: Cryptotympana pustulata Extract and Its Main Active Component, Oleic Acid, Inhibit Ovalbumin-Induced Allergic Airway Inflammation through Inhibition of Th2/GATA-3 and Interleukin-17/RORγt Signaling Pathways in Asthmatic Mice
Source: Molecules. 2021 Mar 25;26(7):1854. doi: 10.3390/molecules26071854 (PMC8037444; doi:10.3390/molecules26071854)
Supplement: Supplementary file 1 [file molecules-26-01854-s001.zip › molecules-1141585-hematological index.xlsx]

## Sheet: Sheet1
Table s1. Hematological parameters (5 or 4 Individual)
sex: male
Group	Animal ID	Sample Qulity	RBC	HGB	HCT	RBC Indices			PLT	WBC	WBC Differential Counting (%)
			(×106 cells/μL)	(g/dL)	(%)	MCV	MCH	MCHC	(×103 cells/μL)	(×103 cells/μL)	NEU	LYM	MONO	EOS	BASO	LUC
						(fL)	(pg)	(g/dL)
Normal	1		10.07	16.3	60.1	59.7	16.2	27.1	1133	3.17	17.6	78	1.6	1.7	0.1	1
	2		9.9	15.2	58.7	59.3	15.4	26	991	2.95	18	78.3	1.4	1.1	0.3	0.9
	3		9.74	15.3	58.6	60.1	15.7	26.1	1091	2.2	21.5	74.9	1.2	2	0.1	0.4
	4		10.05	15.6	60.8	60.5	15.5	25.6	1013	2.6	19.3	76.7	1.5	1.5	0.2	0.9
	5		9.84	15.8	58.8	59.7	16	26.8	1029	3.12	23.3	71.5	1.5	2.5	0.5	0.7
	Mean		9.92	15.64	59.4	59.86	15.76	26.32	1051.4	2.808	19.94	75.88	1.44	1.76	0.24	0.78
	S.D.		0.140178	0.439318	0.992472	0.45607	0.336155	0.614003	58.8456	0.406657	2.41723	2.79142	0.151658	0.527257	0.167332	0.238747
	Min		9.74	15.2	58.6	59.3	15.4	25.6	991	2.2	17.6	71.5	1.2	1.1	0.1	0.4
	Max		10.07	16.3	60.8	60.5	16.2	27.1	1133	3.17	23.3	78.3	1.6	2.5	0.5	1
	N		5	5	5	5	5	5	5	5	5	5	5	5	5	5
Dexa	1		10.49	14.9	59.9	57.2	14.2	24.8	936	3.98	27.9	66.1	2.4	2.2	0.5	0.9
	2		10.56	15.7	61.4	58.1	14.8	25.5	974	5.57	30.1	62.8	2.8	2.6	0.3	1.3
	3		10.88	14.3	64.2	59	13.1	22.2	965	4.57	27.2	63	2.5	6.1	0.2	1
	4		10.71	15.7	62.8	58.6	14.6	24.9	995	4	30.4	65	2	1.3	0.1	1.2
	5		10.54	16	60.5	57.4	15.2	26.5	998	3.34	32.2	58.1	3.5	3.5	0.4	2.2
	Mean		10.636	15.32	61.76	58.06	14.38	24.78	973.6	4.292	29.56	63	2.64	3.14	0.3	1.32
	S.D.		0.159154	0.701427	1.74728	0.766812	0.801249	1.5928	25.2052	0.836582	2.01817	3.06839	0.559464	1.83385	0.158114	0.51672
	Min		10.49	14.3	59.9	57.2	13.1	22.2	936	3.34	27.2	58.1	2	1.3	0.1	0.9
	Max		10.88	16	64.2	59	15.2	26.5	998	5.57	32.2	66.1	3.5	6.1	0.5	2.2
	N		5	5	5	5	5	5	5	5	5	5	5	5	5	5
Control	1		9.78	13.7	57.4	58.7	14	23.9	1056	2.3	25.9	69.5	1	1.9	0.7	0.9
	2		9.96	14.3	59.1	59.4	14.4	24.2	940	2.16	28.4	66.3	1.3	2.6	0.6	0.7
	3		9.86	14.6	58.8	59.7	14.8	24.9	1259	1.63	21.5	73.8	1.1	2.6	0.2	0.8
	4		9.45	14.5	58	61.4	15.4	25.1	872	2.04	27.7	67.4	1.1	2.6	0.5	0.7
	5		9.92	14.6	57.9	58.4	14.8	25.3	1141	2.11	28.2	65.9	2.3	2	0.3	1.3
	Mean		9.7975	14.5	58.45	59.725	14.85	24.875	1053	2.048	26.34	68.58	1.36	2.34	0.46	0.88
	S.D.		0.235284	0.141421	0.591608	1.24733	0.412311	0.478714	178.615	0.252329	2.87976	3.23527	0.536656	0.357771	0.207364	0.248998
	Min		9.45	14.3	57.9	58.4	14.4	24.2	872	1.63	21.5	65.9	1	1.9	0.2	0.7
	Max		9.96	14.6	59.1	61.4	15.4	25.3	1259	2.3	28.4	73.8	2.3	2.6	0.7	1.3
	N		4	4	4	4	4	4	4	5	5	5	5	5	5	5
CP 100 mg/kg	1		10.43	15.7	61.4	58.9	15.1	25.6	951	4.33	13.3	83.3	1.2	1	0.1	1.1
	2		10.37	15.1	61.5	59.3	14.6	24.6	1215	3.77	14.2	81.4	0.7	1.4	0.1	2.2
	3		10.31	15.3	61.9	60	14.8	24.7	1025	3.63	13.6	83.2	1.1	1.1	0.2	0.7
	4		9.91	14.9	58.2	58.8	15	25.6	944	5.92	18.4	76.9	0.7	0.9	0.3	2.8
	5		10.47	15.6	61.9	59.1	14.9	25.2	1174	4.2	19.3	77.2	1	1.5	0.2	0.8
	Mean		10.298	15.32	60.98	59.22	14.88	25.14	1061.8	4.37	15.76	80.4	0.94	1.18	0.18	1.52
	S.D.		0.225211	0.334664	1.57067	0.476445	0.192354	0.477493	126.062	0.913865	2.8571	3.15198	0.230217	0.258844	0.083666	0.931128
	Min		9.91	14.9	58.2	58.8	14.6	24.6	944	3.63	13.3	76.9	0.7	0.9	0.1	0.7
	Max		10.47	15.7	61.9	60	15.1	25.6	1215	5.92	19.3	83.3	1.2	1.5	0.3	2.8
	N		5	5	5	5	5	5	5	5	5	5	5	5	5	5
CP 200 mg/kg	1		10.61	15.8	60.8	57.3	14.9	26	1216	5.28	17.7	79.1	1.1	0.9	0.2	1.1
	2		10.25	15.5	58.6	57.1	15.2	26.5	1198	4.38	25.8	67.8	1.5	3.1	0.5	1.3
	3		10.44	15.6	61	58.4	14.9	25.6	1334	3.86	23.5	73	0.9	1.5	0.2	1
	4		10.44	15.3	61.1	58.5	14.7	25.1	1251	3.75	22.3	74.1	0.9	1.5	0.2	0.9
	5		10.57	15.8	62.2	58.9	15	25.4	1152	2.75	17.5	79	1.3	1.5	0.2	0.6
	Mean		10.462	15.6	60.74	58.04	14.94	25.72	1230.2	4.004	21.36	74.6	1.14	1.7	0.26	0.98
	S.D.		0.140961	0.212132	1.31453	0.792465	0.181659	0.544977	68.119	0.925651	3.65623	4.70797	0.260768	0.824621	0.134164	0.258844
	Min		10.25	15.3	58.6	57.1	14.7	25.1	1152	2.75	17.5	67.8	0.9	0.9	0.2	0.6
	Max		10.61	15.8	62.2	58.9	15.2	26.5	1334	5.28	25.8	79.1	1.5	3.1	0.5	1.3
	N		5	5	5	5	5	5	5	5	5	5	5	5	5	5
OA 10 mg/kg
	1		10.08	14.8	57.9	57.5	14.7	25.6	1122	4.33	20	75	1.5	2.3	0.3	0.9
	2		9.92	14.8	59.7	60.2	14.9	24.8	1105	1.9	20.3	75.5	0.9	2.3	0.2	0.8
	3		9.46	14.4	55.7	58.9	15.2	25.8	1282	2.54	17.3	79.3	0.9	1.1	0.4	1
	4		10.15	15.1	59.9	59	14.9	25.3	1163	4.3	17.7	76.9	1.4	1.7	0.2	2.1
	5		9.72	14.3	57.5	59.2	14.7	24.9	1101	4.04	20	73.7	1.4	1.8	0.4	2.7
	Mean		9.866	14.68	58.14	58.96	14.88	25.28	1154.6	3.422	19.06	76.08	1.22	1.84	0.3	1.5
	S.D.		0.280856	0.327109	1.72858	0.965919	0.204939	0.432435	75.3279	1.12602	1.43631	2.13354	0.294958	0.497996	0.1	0.851469
	Min		9.46	14.3	55.7	57.5	14.7	24.8	1101	1.9	17.3	73.7	0.9	1.1	0.2	0.8
	Max		10.15	15.1	59.9	60.2	15.2	25.8	1282	4.33	20.3	79.3	1.5	2.3	0.4	2.7
	N		5	5	5	5	5	5	5	5	5	5	5	5	5	5
OA 20 mg/kg	1		10.32	14.8	59.8	57.9	14.3	24.8	976	3.95	12.8	84.3	0.7	1	0.2	1
	2		10.29	14.6	57.8	56.2	14.1	25.2	1039	4.92	18.9	72.7	1.3	3.2	0.2	3.7
	3		9.72	14.4	60.3	62.1	14.8	23.9	1266	5.19	16.2	80.1	1.4	1	0.1	1.1
	4		10.67	14.7	62.4	58.4	13.8	23.6	1146	5.53	21.9	71.8	1.2	1.5	0.1	3.5
	5		10.82	15.4	61.3	56.7	14.2	25.1	1146	5.31	18.1	77.2	1.3	1.8	0.2	1.4
	Mean		10.364	14.78	60.32	58.26	14.24	24.52	1114.6	4.98	17.58	77.22	1.18	1.7	0.16	2.14
	S.D.		0.425359	0.376829	1.7254	2.32228	0.364692	0.725948	111.601	0.616441	3.37001	5.20163	0.277489	0.905539	0.0547723	1.34276
	Min		9.72	14.4	57.8	56.2	13.8	23.6	976	3.95	12.8	71.8	0.7	1	0.1	1
	Max		10.82	15.4	62.4	62.1	14.8	25.2	1266	5.53	21.9	84.3	1.4	3.2	0.2	3.7
	N		5	5	5	5	5	5	5	5	5	5	5	5	5	5
	RBC(Red blood cell), HGB(Hemoglobin), HCT(Hematocrit), MCV(Mean corpuscular volume), MCH(Mean corpuscular HGB), MCHC(MCH concentration), PLT(Platelets), WBC(White blood cell), LUC(Large unstained cell)
